# Supplementary material for: 1,2σ3λ3-Oxaphosphetanes and Their P-Chalcogenides—A Combined Experimental and Theoretical Study
Source: Molecules. 2022 May 23;27(10):3345. doi: 10.3390/molecules27103345 (PMC9147792; doi:10.3390/molecules27103345)
Supplement: Supplementary file 1 [file molecules-27-03345-s001.zip]

Archive with 1 entries (1 files):
- molecules-1729439-supplementary.pdf
